# Supplementary material for: A Systematic Review of Spironolactone Nano-Formulations for Topical Treatment of Skin Hyperandrogenic Disorders and Chronic Wounds
Source: Pharmaceutics. 2024 Dec 27;17(1):27. doi: 10.3390/pharmaceutics17010027 (PMC11768432; doi:10.3390/pharmaceutics17010027)
Supplement: Supplementary file 1 [file pharmaceutics-17-00027-s001.zip]

Archive with 1 entries (1 files):
- pharmaceutics-3305904-supplementary.pdf
